# Supplementary material for: MyoD1 suppresses cell migration and invasion by inhibiting FUT4 transcription in human gastric cancer cells
Source: Cancer Gene Ther. 2019 Dec 12;27(10):773–84. doi: 10.1038/s41417-019-0153-3 (PMC7661344; doi:10.1038/s41417-019-0153-3)
Supplement: Supplementary file 1 — ChIP-Seq peaks exhibited over 2 folds enrichment in MyoD1 vs. igg (M1) and MyoD1 vs. input (M2) and the common. [file 41417_2019_153_MOESM1_ESM.xlsx]

## Sheet: M1
Table S1: ChIP-Seq peaks exhibited over 2 folds enrichment in MyoD1 vs. igg (M1) and MyoD1 vs. input (M2) and the common.
Chr	Peak start	Peak end	Pvalue(-10*LOG10(pvalue))	Fold_enrichment	Strand	Symbol	M1/M2
chr1	18957441	18957953	37.09	11.55	-	IFFO2	M1,M2
chr1	21784519	21784927	33.57	8.91	-	USP48	M1
chr1	68497921	68498415	30.24	7.56	-	DEPDC1	M1
chr1	85597989	85598496	36.04	7.25	+		M1
chr1	94819352	94819759	35.6	7.7	+	SLC44A3	M1
chr1	115090395	115090799	35.79	9.62	-	TSPAN2	M1
chr1	115975471	115975942	34.91	8.21	+	SLC22A15	M1
chr1	150267342	150267907	37.64	6.93	+	C1orf54	M1,M2
chr1	153258643	153259280	39.94	7.06	+	LOR	M1,M2
chr1	156918623	156919373	30.31	7.48	+	LRRC71	M1
chr1	158830140	158830547	37.63	7.8	+	MNDA	M1
chr1	159314468	159315036	39.92	8.91	-	OR10J3	M1,M2
chr1	162870112	162870518	30.96	8	-	CCDC190	M1
chr1	179943036	179943554	32.24	8.21	-		M1
chr1	181023837	181024609	31.23	7.8	-	STX6	M1
chr1	185733178	185733632	31.2	6.93	+	HMCN1	M1,M2
chr1	199015775	199016128	33.21	7.61	+		M1
chr1	205751229	205751739	32.67	8.21	-	NUCKS1	M1
chr1	248028309	248028758	49.26	11.55	+	OR2L2	M1,M2
chr10	79506422	79506912	30.9	7.7	-		M1
chr10	89647234	89647671	41.73	9.62	-	PANK1	M1,M2
chr10	93611688	93612138	33.04	7.7	+	PDE6C	M1
chr11	2375504	2375909	35.73	7.7	+	CD81	M1
chr11	5231118	5231646	30.18	7.48	-	HBB	M1,M2
chr11	5250568	5251074	30.1	5.77	-	HBG1	M1
chr11	6420653	6421062	35.48	9.62	-	APBB1	M1
chr11	32796166	32796603	33.78	7.7	-	CCDC73	M1
chr11	46276092	46276421	37.01	10.39	+	CREB3L1	M1,M2
chr11	47188086	47188555	31.99	9.62	-	PACSIN3	M1
chr11	59143928	59144534	32.31	9.62	-		M1
chr11	62610586	62611045	30.6	8.91	+	ROM1	M1
chr11	62922011	62922534	37.34	7.8	-	CHRM1	M1
chr11	67481293	67481830	35.72	7.7	+	AIP	M1
chr11	76630215	76630709	30.69	9.62	-		M1
chr11	94543285	94543815	30.19	6.24	+	PIWIL4	M1,M2
chr11	94543285	94543815	30.19	6.24	+	FUT4	M1,M2
chr11	98674552	98675055	33.06	8.21	+		M1
chr11	108957126	108957451	35.6	9.85	+		M1
chr11	118088750	118089252	30.3	5.77	-	SMIM35	M1,M2
chr11	124239172	124239702	31.85	6.62	+	OR8G1	M1,M2
chr11	125112996	125113422	31.08	6.74	-	TMEM218	M1
chr12	9244871	9245545	43.25	9.59	+		M1
chr12	27696323	27696710	36.91	11.55	+	REP15	M1,M2
chr12	46269913	46270458	35.3	7.7	-	SLC38A1	M1
chr12	50284887	50285279	31.2	7.8	-	LIMA1	M1
chr12	55831992	55832455	31.85	7.23	-	DNAJC14	M1
chr12	57742761	57743333	38.84	8.93	-	AGAP2	M1
chr12	60091503	60092111	33.44	8	+		M1
chr12	76762508	76763012	30.2	9.62	+	ZDHHC17	M1,M2
chr12	81268378	81268984	38.84	9.46	+		M1
chr12	101210532	101211043	37.15	7.7	-	SLC5A8	M1
chr12	108856741	108857138	36.25	9.62	+	DAO	M1
chr12	114898907	114899249	37.74	10.69	-		M1
chr12	128027550	128028092	36.22	6.24	-		M1
chr13	37932976	37933461	31.15	9.62	+		M1
chr13	102887191	102887539	39.69	9.62	+		M1
chr13	110613771	110614242	31.43	5.67	+	NAXD	M1
chr14	22415852	22416300	33.15	5.77	+		M1
chr14	22930817	22931234	34.98	7.7	-	PRMT5	M1
chr14	23304945	23305339	42.52	10.69	+	BCL2L2-PABPN1	M1,M2
chr14	91062039	91062529	32.35	7.8	-	RPS6KA5	M1,M2
chr14	103124308	103124838	30.19	6.24	-		M1
chr15	41404233	41404719	38.6	7.7	-	NDUFAF1	M1,M2
chr15	59103068	59103448	37.38	9.62	+	CCNB2	M1,M2
chr15	66255365	66255795	31.53	8.66	-	MEGF11	M1
chr15	75367336	75367844	32.05	9.59	+		M1
chr15	90900370	90900760	33.3	8.43	+	MAN2A2	M1
chr15	92899137	92899753	31.35	7.56	+	CHD2	M1
chr16	588102	588682	33.03	7.56	+	RAB40C	M1
chr16	3262627	3263279	30.56	7.8	+		M1
chr16	3262627	3263279	30.56	7.8	+	ZNF263	M1
chr16	4844499	4845105	35.17	6.74	+	UBN1	M1
chr16	24671424	24671967	34.89	7.56	-		M1
chr16	28802250	28802570	39.77	11.55	+		M1
chr16	31547043	31547537	32.13	6.24	-		M1
chr16	56452214	56452737	30.55	6.24	-	NUDT21	M1
chr16	62595769	62596110	31.3	8.31	+		M1
chr16	63935432	63935862	37.53	6.56	+		M1
chr16	65231594	65232043	31.88	9.17	+		M1
chr16	67661300	67661804	31.57	7.8	-	ACD	M1
chr16	84143812	84144478	41.76	9.17	+	DNAAF1	M1
chr16	88802345	88802683	39.77	11.55	+	CDT1	M1,M2
chr17	1646170	1646602	34.07	9.62	-	SCARF1	M1
chr17	8336386	8336907	30.66	6.24	+		M1
chr17	9577472	9578015	30.93	8.21	-	STX8	M1
chr17	16860099	16860583	38.72	7.7	+		M1
chr17	20431696	20432223	31.85	6.59	+		M1
chr17	34197430	34198124	41.32	5.31	-		M1
chr17	41061724	41062421	41.85	11.55	-	KRTAP2-3	M1
chr17	41835132	41835515	37.18	7.7	+	KLHL10	M1
chr17	44504637	44505036	30.76	7.8	-	GPATCH8	M1
chr17	59965374	59965841	32.1	9.62	-	RNFT1	M1
chr17	62969262	62969788	32.55	5.06	-		M1
chr17	62969262	62969788	32.55	5.06	-		M1
chr17	67823881	67824214	39.77	11.55	+	BPTF	M1,M2
chr17	77569808	77570289	31.36	7.7	-		M1
chr18	15067689	15068169	31.41	5.77	-		M1
chr18	32411184	32411718	35.88	7.7	+		M1
chr19	3484233	3484622	33.36	6.74	-	AC005551.1	M1
chr19	8411576	8412032	40.47	9.62	+	2019-03-02	M1
chr19	13906489	13906981	31.85	6.15	-	C19orf57	M1,M2
chr19	16495236	16495697	32.43	9.62	+	C19orf44	M1,M2
chr19	21795068	21795693	30.84	4.99	-		M1
chr19	27889138	27889630	30.8	7.7	-		M1
chr19	40415069	40415569	30.39	7.7	-	PRX	M1
chr19	41441417	41441904	31.05	9.62	-	DMAC2	M1
chr19	41441417	41441904	31.05	9.62	+	ERICH4	M1
chr19	41842922	41843409	31.05	7.7	+	DMRTC2	M1,M2
chr19	48615689	48616216	43.91	7.7	-	FAM83E	M1,M2
chr19	48617552	48618039	31.05	7.7	+	SPHK2	M1
chr2	30144664	30145343	42.78	7.7	+	YPEL5	M1,M2
chr2	47177059	47177692	38.33	6.59	-	STPG4	M1,M2
chr2	47177059	47177692	38.33	6.59	-	CALM2	M1,M2
chr2	69962597	69963073	30.42	5.5	-	ASPRV1	M1,M2
chr2	95150137	95150706	34.7	7.8	-	MRPS5	M1
chr2	95536315	95536866	40.88	7.34	+		M1
chr2	100722776	100723271	37.54	7.56	-		M1
chr2	105322086	105322795	48.48	11.55	+		M1
chr2	150539181	150539585	35.79	7.7	-	RND3	M1
chr2	165193492	165194086	32.86	9.62	+	SCN2A	M1,M2
chr2	178616161	178616866	32.23	8.91	+		M1
chr2	215583546	215584042	30.59	7.7	-		M1
chr2	238719055	238719524	33.58	6.24	+		M1
chr20	10765378	10765979	38.84	9.39	-		M1
chr20	12245844	12246331	38.02	9.45	-		M1
chr20	44188556	44189009	32.87	7.7	-	JPH2	M1
chr20	62930026	62930388	32.58	6.08	-		M1
chr21	9018088	9019823	39.31	3.61	-		M1
chr21	21976685	21977092	35.6	7.7	-		M1
chr21	24428066	24428816	53.63	11.55	+		M1
chr21	39350994	39351316	34.28	9.35	-	HMGN1	M1,M2
chr3	41963423	41964018	46.26	9.29	-	ULK4	M1,M2
chr3	44439884	44440203	39.77	11.55	-	LINC00694	M1,M2
chr3	48988261	48988754	30.74	7.7	+	P4HTM	M1
chr3	66132719	66133214	30.64	5.77	+	SLC25A26	M1
chr3	99499633	99500084	49.11	11.55	+		M1
chr3	111731112	111731840	30.65	6.11	+	PHLDB2	M1
chr3	126573055	126573571	30.92	6.24	-	TXNRD3NB	M1
chr3	127599872	127600613	32.88	5.31	-	TPRA1	M1
chr3	148160077	148160635	34.27	6.24	+		M1
chr3	172037759	172038383	36.91	9.17	+	FNDC3B	M1
chr3	191459252	191459700	38.73	8.91	+	PYDC2	M1,M2
chr3	193591710	193592160	44.17	9.29	+	OPA1	M1
chr4	112144385	112144773	36.84	9.62	+	FAM241A	M1,M2
chr4	130375658	130376121	31.11	9.17	+		M1
chr4	164752965	164753315	39.54	9.62	+	SMIM31	M1,M2
chr5	57572913	57573415	31.68	7.8	+		M1
chr5	58581081	58581725	38.15	8	+	RAB3C	M1,M2
chr5	83079474	83080218	42.54	8.66	-	TMEM167A	M1,M2
chr5	87414304	87414826	36.53	9.62	-	CCNH	M1,M2
chr5	110739757	110740265	31.35	7.8	-	TMEM232	M1,M2
chr5	112825104	112825693	37.81	8.91	+		M1
chr5	134736572	134737052	38.97	9.62	+	CAMLG	M1,M2
chr5	139339722	139340239	35.43	9.17	+	PAIP2	M1
chr5	139396585	139397077	30.8	5.77	-	PROB1	M1
chr5	139524979	139525518	43.17	9.62	+	UBE2D2	M1
chr5	141191654	141192120	39.83	9.62	+	PCDHB10	M1
chr5	153899007	153899280	35.78	7.48	-		M1
chr5	164207682	164208180	30.49	7.7	+		M1
chr5	171417936	171418644	42.28	6.93	+	FGF18	M1
chr5	176540552	176541181	35.74	8.91	+	CDHR2	M1
chr5	177444325	177444961	30.97	7.7	+	PRR7	M1
chr6	13824738	13825207	33.58	9.35	+		M1
chr6	18386554	18387363	44.32	8.73	+	RNF144B	M1
chr6	26043395	26043835	30.95	6.93	+	HIST1H3C	M1
chr6	26043395	26043835	30.95	6.93	-	HIST1H2BB	M1
chr6	30982486	30983266	36.05	5.67	+	MUC21	M1
chr6	31195714	31196074	33.34	7.8	+		M1
chr6	31548159	31548775	30.09	5.8	-		M1
chr6	31548159	31548775	30.09	5.8	-	ATP6V1G2	M1
chr6	33329402	33329948	40.48	7.25	-	DAXX	M1,M2
chr6	41099408	41099869	36.23	7.96	-	OARD1	M1,M2
chr6	41202780	41203241	32.43	7.7	-	TREML2	M1
chr6	42051539	42052023	31.85	6.05	-	CCND3	M1
chr6	44523352	44523848	30.59	7.7	+		M1
chr6	77463775	77464227	34.62	6.24	-	HTR1B	M1,M2
chr7	2355504	2356020	30.87	7.48	-	SNX8	M1
chr7	5897848	5898292	33.74	7.42	+	CCZ1	M1
chr7	16751496	16752007	37.54	7.48	+	TSPAN13	M1,M2
chr7	23014754	23015583	34.63	7.8	-	FAM126A	M1
chr7	23897402	23897881	30.34	5.67	-		M1
chr7	29121306	29121679	33.73	8.73	+	CHN2	M1,M2
chr7	44604518	44605022	37.55	11.55	+	OGDH	M1
chr7	66085592	66086087	30.64	7.7	+	AC068533.4	M1
chr7	108130847	108131455	38.4	7.61	-	LAMB4	M1,M2
chr7	111563460	111563897	30.47	6.5	-	IMMP2L	M1
chr7	115233010	115233401	30.65	6.08	-		M1
chr7	152023552	152024053	40.36	9.85	+	GALNT11	M1
chr8	42336285	42336629	39.77	11.55	+	POLB	M1,M2
chr8	53513492	53513991	30.44	9.62	+		M1
chr8	70469075	70469501	34.43	7.7	+		M1
chr8	96387765	96388169	32.4	6.74	-		M1
chr8	110607337	110607972	45.17	9.62	+		M1
chr9	34613568	34613958	31.33	6.24	-	RPP25L	M1,M2
chr9	38577763	38578258	30.64	7.7	-		M1
chr9	76907734	76908354	38.58	9.35	-	PRUNE2	M1,M2
chr9	94175414	94175931	42.96	9.17	+		M1
chr9	96093161	96093625	31.06	7.34	+		M1
chr9	99377919	99378424	30.15	5.77	-		M1
chr9	104503541	104504032	38.31	7.7	+	OR13F1	M1,M2
chr9	122659779	122660281	30.3	5.77	+	OR1L1	M1
chr9	128949272	128949679	32.91	8.66	-	DOLK	M1,M2
chr9	132945255	132945718	31.11	7.34	-	TSC1	M1
chr9	137071050	137071390	39.77	11.55	-	SAPCD2	M1
chrX	54359984	54360381	36.25	9.62	-	WNK3	M1,M2
chrX	71094405	71094841	33.84	7.7	+	FOXO4	M1
chrX	102936489	102936964	31.67	9.62	+	RAB40AL	M1
chrX	104037995	104038492	54.19	9.62	+	H2BFM	M1,M2
chrX	108732858	108733308	33.04	9.62	-	AL035425.2	M1,M2
chrX	134795233	134795781	35.14	7.7	+	FAM122C	M1,M2
chrX	139529947	139530443	30.59	7.7	+	F9	M1
chrX	147980895	147981490	32.82	9.62	+	FMR1NB	M1,M2
chr1	28090497	28090834	33.41	9.04	-	EYA3	M2
chr1	85597989	85598496	37.24	7.53	+		M2
chr1	86702473	86702895	30.46	8.14	+	SH3GLB1	M2
chr1	109538211	109538713	30.3	5.77	+	GPR61	M2
chr1	158459272	158459921	44.39	9.62	+	OR10K1	M2
chr1	174446963	174447445	38.84	9.62	+	GPR52	M2
chr1	182605325	182605964	31.71	7.86	-	RGS16	M2
chr1	192316650	192317160	30.3	7.53	+	RGS21	M2
chr1	199015775	199016128	33.62	7.73	+		M2
chr1	199021824	199022287	32.32	9.62	-		M2
chr1	248195707	248196135	33.76	7.53	+	OR2M3	M2
chr1	248230701	248231192	43.53	8.86	+	OR2M4	M2
chr10	70889652	70890092	33.61	7.7	-	PCBD1	M2
chr11	59473087	59473454	38.29	9.62	+	OR4D10	M2
chr11	76630215	76630709	30.69	9.62	-		M2
chr11	98674552	98675055	37.6	9.62	+		M2
chr11	124254522	124255065	35.4	7.7	+	OR8G5	M2
chr12	8508640	8509082	33.49	7.7	+	CLEC4D	M2
chr12	9244871	9245545	37.07	8.14	+		M2
chr12	25885896	25886317	34.73	5.77	-		M2
chr12	40143189	40143678	30.95	5.77	-		M2
chr12	52474702	52475122	30.9	5.07	-	KRT6C	M2
chr12	60091503	60092111	39.26	9.62	+		M2
chr12	81268378	81268984	39.37	9.62	+		M2
chr12	114898907	114899249	36.11	10.04	-		M2
chr12	120638974	120639461	31.05	7.7	+	CABP1	M2
chr12	121131873	121132354	31.36	7.7	+	P2RX7	M2
chr13	37932976	37933461	31.15	9.62	+		M2
chr13	102887191	102887539	39.69	9.62	+		M2
chr14	69724838	69725309	31.89	7.7	+	SRSF5	M2
chr15	23973591	23974066	31.67	7.7	+		M2
chr15	93311376	93311985	54.56	11.55	+		M2
chr16	21233128	21233621	31.23	6.03	+	ANKS4B	M2
chr16	28802250	28802570	39.77	11.55	+		M2
chr16	62595769	62596110	39.77	11.55	+		M2
chr16	65578699	65579122	34.61	9.62	+		M2
chr16	73792230	73792711	31.36	5.77	+		M2
chr16	76552978	76553573	32.28	6.03	+		M2
chr17	3387925	3388464	33.08	5.61	-	OR3A2	M2
chr17	18409458	18409993	35.83	7.7	+		M2
chr17	28863256	28863743	34.53	8.37	-		M2
chr17	34197430	34198124	44.51	5.74	-		M2
chr17	55512493	55512827	39.77	11.55	-	SMIM36	M2
chr18	33579949	33580418	31.99	9.62	-		M2
chr18	50300574	50301277	31.28	8.61	+		M2
chr19	21795068	21795693	37.13	6.03	-		M2
chr19	27889138	27889630	30.8	7.7	-		M2
chr2	32945435	32945863	34.31	9.62	+	LTBP1	M2
chr2	95536315	95536866	42.45	7.7	+		M2
chr2	102896492	102896998	30.1	5.77	-		M2
chr2	105322086	105322795	31.06	7.23	+		M2
chr2	178616161	178616866	34.59	9.62	+		M2
chr2	207226104	207226571	32.1	5.77	+		M2
chr2	215583546	215584042	30.59	7.7	-		M2
chr2	215844854	215845384	36.1	9.62	-		M2
chr2	238719055	238719524	32.62	6.03	+		M2
chr20	10751635	10752135	30.39	9.62	+		M2
chr20	10765378	10765979	35.22	8.37	-		M2
chr20	12245844	12246331	37.92	9.42	-		M2
chr20	13370373	13370848	31.67	7.7	-		M2
chr20	19870610	19870943	34.05	9.27	+		M2
chr20	46514877	46515431	30.9	6.69	-	ZNF334	M2
chr21	21976685	21977092	35.6	7.7	-		M2
chr21	24428066	24428816	34.51	7.23	+		M2
chr21	44668580	44669193	30.9	7.4	-	KRTAP12-2	M2
chr3	36378786	36379402	30.41	7.3	+	STAC	M2
chr3	57544256	57544816	34.53	9.62	-	DNAH12	M2
chr3	99499633	99500084	36.51	7.86	+		M2
chr3	111498502	111498992	30.9	7.4	-		M2
chr3	140676465	140676791	33.41	9.04	+	TRIM42	M2
chr3	148160077	148160635	45.43	8.41	+		M2
chr3	167871619	167872058	33.66	9.62	-		M2
chr3	170408287	170408987	36.86	11.72	+		M2
chr4	112708515	112708987	39.46	7.7	-		M2
chr4	130375658	130376121	31	9.13	+		M2
chr4	141634620	141635074	32.27	7.53	+	IL15	M2
chr4	144871356	144871788	34.07	7.7	-	GYPA	M2
chr4	155954307	155954814	30.05	5.77	-	CTSO	M2
chr5	12572645	12573283	37.78	7.81	+		M2
chr5	60867456	60867905	33.09	9.62	-		M2
chr5	112825104	112825693	40.28	9.62	+		M2
chr5	153899007	153899280	41.3	9.04	-		M2
chr6	13291589	13292057	32.78	6.03	-		M2
chr6	29495978	29496731	43.17	7.53	+		M2
chr6	44342087	44342793	36.58	7.01	+	SPATS1	M2
chr7	23897402	23897881	34.22	6.51	-		M2
chr7	31422662	31423191	43.78	11.55	-		M2
chr7	48664809	48665235	35.33	7.53	-		M2
chr7	125265734	125266249	32.95	6.7	-		M2
chr7	136868215	136868721	30.1	5.77	+	CHRM2	M2
chr7	141842014	141842432	30.69	8.14	-	PRSS37	M2
chr8	29862758	29863522	38.65	11.55	+		M2
chr8	72945744	72946251	30.05	7.7	+		M2
chr8	83912388	83912871	31.26	7.7	+		M2
chr8	96387765	96388169	35.79	7.7	-		M2
chr8	100131472	100131966	31.18	7.53	-	RGS22	M2
chr8	110607337	110607972	45.17	9.62	+		M2
chr8	136045113	136045668	34.78	7.7	+		M2
chr9	21352669	21353141	31.83	7.7	-	IFNA6	M2
chr9	72519908	72520387	30.9	8.68	+	TMC1	M2
chr9	94175414	94175931	32.96	6.7	+		M2
chr9	96093161	96093625	32.26	7.7	+		M2
chr9	99377919	99378424	30.15	5.77	-		M2
chrX	31073445	31073915	31.94	9.62	-	FTHL17	M2
chrX	49201246	49201683	32.45	7.3	-	SYP	M2
