# Supplementary material for: MyoD1 suppresses cell migration and invasion by inhibiting FUT4 transcription in human gastric cancer cells
Source: Cancer Gene Ther. 2019 Dec 12;27(10):773–84. doi: 10.1038/s41417-019-0153-3 (PMC7661344; doi:10.1038/s41417-019-0153-3)
Supplement: Supplementary file 2 — The normalized fluorescent intensities (NFIs) and the sugar-binding specificities for each of the 37 lectins from two groups (control and MyoD1) detected using lectin microarray. [file 41417_2019_153_MOESM2_ESM.xlsx]

## Sheet: Sheet1
Table S2: The normalized fluorescent intensities (NFIs) and the sugar-binding specificities for each of the 37 lectins from two groups (control and MyoD1) detected using lectin microarray.
Lectin	Specificity	Control	MyoD1	MyoD1/Control fold changea
Jacalin	Galβ1-3GalNAcα-Ser/Thr(T), GalNAcα-Ser/Thr(Tn), GlcNAcβ1-3-GalNAcα-Ser/Thr(Core3), sialyl-T(ST). not bind to Core2, Core6, and sialyl-Tn (STn)	0.021	0.019	0.904762
ECA	Galβ-1,4GlcNAc (type II), Galβ1-3GlcNAc (type I)	0.019	0.023	1.21053
HHL	High-Mannose, Manα1-3Man, Manα1-6Man, Man5-GlcNAc2-Asn	0.024	0.026	1.08333
WFA	Terminating in GalNAcα/β1-3/6Gal	0.009	0.024	2.667**
GSL-II	GlcNAc and agalactosylated tri/tetra antennary glycans	0.019	0.02	1.05263
MAL-II	Siaα2-3Galβ1-4Glc(NAc)/Glc, Siaα2-3Gal, Siaα2-3, Siaα2-3GalNAc	0.024	0.026	1.08333
PHA-E	Bisecting GlcNAc, biantennary complex-type N-glycan with outer Gal	0.022	0.018	0.818182
PTL-I	GalNAc, GalNAcα-1,3Gal, GalNAcα-1,3Galβ-1,3/4Glc	0.029	0.023	0.793103
SJA	Terminal in GalNAc and Gal, anti-A and anti-B human blood group	0.009	0.01	1.11111
PNA	Galβ1-3GalNAcα-Ser/Thr(T)	0.031	0.033	1.06452
EEL	Galα1-3(Fucα1-2)Gal (blood group B antigen)	0.053	0.044	0.830189
AAL	Fucα1-6GlcNAc(core fucose), Fucα1-3(Galβ1-4)GlcNAc	0.016	0.014	0.875
LTL	Fucα1-2Galβ1-4GlcNAc, Fucα1-3(Galβ1-4)GlcNAc, anti-H blood group specificity	0.023	0.024	1.04348
MPL	Galβ1-3GalNAc, GalNAc	0.025	0.02	0.8
LEL	(GlcNAc)n, high mannose-type N-glycans	0.024	0.028	1.16667
GSL-I	αGalNAc, αGal, anti-A and B	0.024	0.025	1.04167
DBA	αGalNAc, Tn antigen, GalNAcα1-3(Fucα1-2)Gal (blood group A antigen)	0.023	0.024	1.04348
LCA	α-D-Man, Fucα-1,6GlcNAc, α-D-Glc	0.055	0.053	0.963636
RCA120	β-Gal, Galβ-1,4GlcNAc (type II), Galβ1-3GlcNAc (type I)	0.016	0.011	0.6875
STL	Trimers and tetramers of GlcNAc, core (GlcNAc) of N-glycan, oligosaccharide containing GlcNAc and MurNAc	0.036	0.04	1.11111
BS-I	α-Gal, α-GalNAc, Galα-1,3Gal, Galα-1,6Glc	0.033	0.031	0.939394
ConA	High-Mannose, Manα1-6(Manα1-3)Man, terminal GlcNAc	0.058	0.076	1.31034
PTL-II	Gal, blood group H , T-antigen	0.047	0.031	0.659574
DSA	β-D-GlcNA, (GlcNAcβ1-4)n, Galβ1-4GlcNAc	0.025	0.023	0.92
SBA	α- or β-linked terminal GalNAc, (GalNAc)n, GalNAcα1-3Gal, blood-group A	0.007	0.021	3.000*
VVA	Terminal GalNAc, GalNAcα-Ser/Thr(Tn), GalNAcα1-3Gal	0.025	0.028	1.12
NPA	High-Mannose, Manα1-6Man	0.036	0.026	0.722222
PSA	Fucα-N-acetylchitobiose-man	0.017	0.024	1.41176
ACA	Galβ1-3GalNAcα-Ser/Thr (T), sialyl-T(ST)	0.036	0.058	1.61111
WGA	Multivalent Sia and (GlcNAc)n	0.031	0.034	1.09677
UEA-I	Fucα1-2Galβ1-4Glc(NAc)	0.035	0.012	0.343***
PWM	Branched (LacNAc)n	0.034	0.036	1.05882
MAL-I	Galβ-1,4GlcNAc, Siaα2-3Gal, Galβ1-3GlcNAc, Siaα2-3	0.018	0.021	1.16667
GNA	High-Mannose, Manα1-3Man	0.034	0.025	0.735294
BPL	Galβ1-3GalNAc, terminal GalNAc	0.016	0.013	0.8125
PHA-E+L	Bisecting GlcNAc, bi-antennary N-glycans, tri- and tetra-antennary complex-type N-glycan	0.018	0.009	0.500*
SNA	Sia2-6Gal/GalNAc	0.028	0.027	0.964286
aNFIs obtained from control and MyoD1 were compared by fold change of MyoD1 versus control. Differences of each lectin between the two groups were further tested by Paired student’s t-test. *, 0.01<p<0.05; **, 0.001<p≤0.01; ***, p≤0.001.
